# Supplementary material for: Microbial co-occurrences on catheters from long-term catheterized patients
Source: Nat Commun. 2024 Jan 2;15:61. doi: 10.1038/s41467-023-44095-0 (PMC10762172; doi:10.1038/s41467-023-44095-0)
Supplement: Supplementary file 4 — Source Data [file 41467_2023_44095_MOESM4_ESM.csv]

patient	sample_type	species	genus	site
81	catheter	Morganella morganii	Morganella	81-0
81	catheter	Enterococcus avium	Enterococcus	81-0
81	catheter	Pseudomonas aeruginosa	Pseudomonas	81-0
82	both	Proteus vulgaris	Proteus	82-0
83	both	Proteus mirabilis	Proteus	83-0
84	both	Escherichia coli	Escherichia	84-0
85	both	Klebsiella pneumoniae	Klebsiella	85-0
85	catheter	Acinetobacter baumannii	Acinetobacter	85-0
85	catheter	Enterococcus faecalis	Enterococcus	85-0
85	urine	Acinetobacter baumannii	Acinetobacter	85-0
86	catheter	Staphylococcus epidermidis	Staphylococcus	86-0
86	catheter	Staphylococcus aureus	Staphylococcus	86-0
87	both	Morganella morganii	Morganella	87-0
87	urine	Enterococcus faecalis	Enterococcus	87-0
88	both	Enterobacter cloacae	Enterobacter	88-0
88	catheter	Corynebacterium amycolatum	Corynebacterium	88-0
88	urine	Staphylococcus hominis	Staphylococcus	88-0
88	urine	Brevibacterium massiliense	Brevibacterium	88-0
89	catheter	Klebsiella quasipneumoniae	Klebsiella	89-0
89	both	Morganella morganii	Morganella	89-0
89	urine	Enterococcus faecalis	Enterococcus	89-0
89	urine	Aeromonas caviae	Aeromonas	89-0
90	both	Citrobacter koseri	Citrobacter	90-0
90	urine	Enterococcus faecalis	Enterococcus	90-0
90	urine	Pseudomonas aeruginosa	Pseudomonas	90-0
91	both	Escherichia coli	Escherichia	91-0
92	both	Klebsiella aerogenes	Klebsiella	92-0
93	both	Proteus mirabilis	Proteus	93-0
94	both	Proteus mirabilis	Proteus	94-0
85	both	Acinetobacter baumannii	Acinetobacter	85-01
85	both	Klebsiella pneumoniae	Klebsiella	85-01
85	catheter	Enterococcus faecalis	Enterococcus	85-01
95	catheter	Staphylococcus aureus	Staphylococcus	95-0
95	catheter	Citrobacter amalonaticus	Citrobacter	95-0
82	catheter	Proteus vulgaris	Proteus	82-01
82	catheter	Enterococcus faecalis	Enterococcus	82-01
88	catheter	Acinetobacter baumannii	Acinetobacter	88-01
88	catheter	Enterobacter cloacae	Enterobacter	88-01
96	both	Enterococcus faecalis	Enterococcus	96-0
96	both	Escherichia coli	Escherichia	96-0
97	both	Proteus mirabilis	Proteus	97-0
97	urine	Escherichia coli	Escherichia	97-0
89	both	Klebsiella pneumoniae	Klebsiella	89-01
89	both	Enterococcus faecalis	Enterococcus	89-01
89	catheter	Pseudomonas aeruginosa	Pseudomonas	89-01
89	urine	Morganella morganii	Morganella	89-01
89	urine	Alcaligenes faecalis	Alcaligenes	89-01
98	catheter	Enterococcus faecalis	Enterococcus	98-0
98	catheter	Escherichia coli	Escherichia	98-0
91	catheter	Proteus mirabilis	Proteus	91-01
91	urine	Escherichia coli	Escherichia	91-01
81	both	Proteus mirabilis	Proteus	81-01
81	urine	Morganella morganii	Morganella	81-01
81	urine	Enterococcus avium	Enterococcus	81-01
81	urine	Alcaligenes aquatilis	Alcaligenes	81-01
94	both	Proteus mirabilis	Proteus	94-01
94	urine	Providencia rettgeri	Providencia	94-01
82	catheter	Proteus vulgaris	Proteus	82-02
82	catheter	Pseudomonas aeruginosa	Pseudomonas	82-02
82	catheter	Klebsiella pneumoniae	Klebsiella	82-02
82	catheter	Enterococcus faecalis	Enterococcus	82-02
99	catheter	Citrobacter freundii	Citrobacter	99-0
99	urine	Enterococcus faecalis	Enterococcus	99-0
99	urine	Pseudomonas aeruginosa	Pseudomonas	99-0
88	catheter	Staphylococcus epidermidis	Staphylococcus	88-02
97	catheter	Proteus mirabilis	Proteus	97-01
97	catheter	Enterococcus faecalis	Enterococcus	97-01
97	urine	Shigella flexneri	Shigella	97-01
97	urine	Escherichia coli	Escherichia	97-01
98	catheter	Shigella flexneri	Shigella	98-01
98	catheter	Enterococcus faecalis	Enterococcus	98-01
86	catheter	Staphylococcus epidermidis	Staphylococcus	86-01
85	both	Enterococcus faecalis	Enterococcus	85-02
85	both	Klebsiella pneumoniae	Klebsiella	85-02
84	catheter	Shigella flexneri	Shigella	84-01
84	catheter	Enterococcus faecalis	Enterococcus	84-01
84	catheter	Pseudomonas aeruginosa	Pseudomonas	84-01
84	urine	Staphylococcus aureus	Staphylococcus	84-01
84	urine	Klebsiella pneumoniae	Klebsiella	84-01
84	urine	Pseudomonas aeruginosa	Pseudomonas	84-01
100	catheter	Shigella flexneri	Shigella	100-0
100	catheter	Staphylococcus aureus	Staphylococcus	100-0
98	both	Enterococcus faecalis	Enterococcus	98-02
98	both	Escherichia coli	Escherichia	98-02
101	catheter	Enterococcus faecalis	Enterococcus	101-0
101	both	Enterobacter sp.	Enterobacter	101-0
102	catheter	Pseudomonas aeruginosa	Pseudomonas	102-0
102	urine	Enterococcus faecalis	Enterococcus	102-0
99	both	Pseudomonas aeruginosa	Pseudomonas	99-01
99	catheter	Citrobacter freundii	Citrobacter	99-01
99	urine	Providencia rettgeri	Providencia	99-01
99	urine	Alcaligenes faecalis	Alcaligenes	99-01
86	both	Acinetobacter pittii	Acinetobacter	86-02
86	catheter	Staphylococcus aureus	Staphylococcus	86-02
92	both	Enterococcus faecalis	Enterococcus	92-01
92	both	Escherichia coli	Escherichia	92-01
92	urine	Enterococcus faecalis	Enterococcus	92-01
95	both	Klebsiella pneumoniae	Klebsiella	95-01
95	catheter	Escherichia coli	Escherichia	95-01
95	catheter	Enterococcus faecalis	Enterococcus	95-01
95	urine	Klebsiella oxytoca	Klebsiella	95-01
97	both	Proteus mirabilis	Proteus	97-02
97	catheter	Escherichia coli	Escherichia	97-02
97	catheter	Staphylococcus aureus	Staphylococcus	97-02
84	both	Escherichia coli	Escherichia	84-02
84	both	Klebsiella pneumoniae	Klebsiella	84-02
84	urine	Pseudomonas aeruginosa	Pseudomonas	84-02
85	both	Klebsiella pneumoniae	Klebsiella	85-03
85	catheter	Enterococcus faecalis	Enterococcus	85-03
85	urine	Acinetobacter baumannii	Acinetobacter	85-03
89	both	Klebsiella pneumoniae	Klebsiella	89-03
89	catheter	Alcaligenes faecalis	Alcaligenes	89-03
89	catheter	Enterococcus faecalis	Enterococcus	89-03
89	both	Pseudomonas otitidis	Pseudomonas	89-03
88	catheter	Corynebacterium jeikeium	Corynebacterium	88-03
88	urine	Providencia rettgeri	Providencia	88-03
103	both	Corynebacterium simulans	Corynebacterium	103-0
103	catheter	Candida albicans	Candida	103-0
103	catheter	Achromobacter xylosoxidans	Achromobacter	103-0
103	urine	Serratia liquefaciens	Serratia	103-0
103	urine	Stenotrophomonas maltophilia	Stenotrophomonas	103-0
104	catheter	Klebsiella oxytoca	Klebsiella	104-0
104	both	Serratia marcescens	Serratia	104-0
104	catheter	Enterococcus faecalis	Enterococcus	104-0
101	both	Enterobacter sp.	Enterobacter	101-01
101	both	Enterococcus faecalis	Enterococcus	101-01
86	both	Acinetobacter nosocomialis	Acinetobacter	86-03
86	both	Staphylococcus epidermidis	Staphylococcus	86-03
92	both	Escherichia coli	Escherichia	92-02
92	both	Enterococcus faecalis	Enterococcus	92-02
100	catheter	Escherichia coli	Escherichia	100-01
100	catheter	Enterococcus faecalis	Enterococcus	100-01
100	catheter	Staphylococcus aureus	Staphylococcus	100-01
82	both	Proteus vulgaris	Proteus	82-03
82	both	Klebsiella pneumoniae	Klebsiella	82-03
82	both	Pseudomonas aeruginosa	Pseudomonas	82-03
82	both	Enterococcus faecalis	Enterococcus	82-03
92	both	Escherichia coli	Escherichia	92-03
92	both	Escherichia coli	Escherichia	92-04
98	both	Escherichia coli	Escherichia	98-03
98	both	Candida tropicalis	Candida	98-03
98	both	Enterococcus faecalis	Enterococcus	98-03
101	both	Enterobacter sp.	Enterobacter	101-02
101	catheter	Pseudomonas aeruginosa	Pseudomonas	101-02
101	both	Enterococcus faecalis	Enterococcus	101-02
101	urine	Enterobacter cloacae	Enterobacter	101-02
105	both	Proteus mirabilis	Proteus	105-0
105	both	Enterococcus faecalis	Enterococcus	105-0
105	urine	Serratia marcescens	Serratia	105-0
106	both	Escherichia coli	Escherichia	106-0
106	catheter	Enterococcus faecalis	Enterococcus	106-0
106	urine	Enterobacter hormaechei	Enterobacter	106-0
106	urine	Lactobacillus sakei	Lactobacillus	106-0
107	catheter	Pseudomonas aeruginosa	Pseudomonas	107-0
107	catheter	Enterococcus faecalis	Enterococcus	107-0
107	both	Pseudomonas aeruginosa	Pseudomonas	107-0
108	both	Proteus mirabilis	Proteus	108-0
108	catheter	Morganella morganii	Morganella	108-0
108	both	Enterococcus faecalis	Enterococcus	108-0
108	urine	Alcaligenes faecalis	Alcaligenes	108-0
108	urine	Bacillus thuringiensis	Bacillus	108-0
86	catheter	Staphylococcus epidermidis	Staphylococcus	86-04
86	catheter	Staphylococcus capitis	Staphylococcus	86-04
104	catheter	Providencia vermicola	Providencia	104-01
104	both	Serratia marcescens	Serratia	104-01
104	catheter	Enterococcus faecalis	Enterococcus	104-01
104	urine	Klebsiella oxytoca	Klebsiella	104-01
104	urine	Pseudomonas aeruginosa	Pseudomonas	104-01
82	catheter	Proteus vulgaris	Proteus	82-04
82	catheter	Klebsiella pneumoniae	Klebsiella	82-04
82	catheter	Enterococcus faecalis	Enterococcus	82-04
95	catheter	Klebsiella oxytoca	Klebsiella	95-02
95	catheter	Citrobacter amalonaticus	Citrobacter	95-02
95	catheter	Enterococcus faecalis	Enterococcus	95-02
92	catheter	Escherichia coli	Escherichia	92-05
92	catheter	Bacillus altitudinis	Bacillus	92-05
92	catheter	Pseudomonas putida	Pseudomonas	92-05
109	both	Pseudomonas aeruginosa	Pseudomonas	109-0
109	both	Enterococcus faecalis	Enterococcus	109-0
110	catheter	Klebsiella aerogenes	Klebsiella	110-0
110	catheter	Serratia marcescens	Serratia	110-0
110	both	Pseudomonas aeruginosa	Pseudomonas	110-0
110	urine	Candida albicans	Candida	110-0
110	urine	Enterococcus faecalis	Enterococcus	110-0
99	both	Klebsiella pneumoniae	Klebsiella	99-02
99	catheter	Proteus vulgaris	Proteus	99-02
99	urine	Bacillus megaterium	Bacillus	99-02
99	urine	Morganella morganii	Morganella	99-02
99	urine	Pseudomonas aeruginosa	Pseudomonas	99-02
99	urine	Proteus terrae	Proteus	99-02
101	catheter	Enterobacter sp.	Enterobacter	101-03
101	both	Enterococcus faecalis	Enterococcus	101-03
101	urine	Proteus mirabilis	Proteus	101-03
105	catheter	Proteus mirabilis	Proteus	105-01
105	catheter	Enterococcus faecalis	Enterococcus	105-01
105	urine	Enterobacter sp.	Enterobacter	105-01
105	urine	Klebsiella pneumoniae	Klebsiella	105-01
112	both	Citrobacter freundii	Citrobacter	112-0
112	catheter	Enterococcus faecalis	Enterococcus	112-0
112	catheter	Streptococcus anginosus	Streptococcus	112-0
108	both	Proteus mirabilis	Proteus	108-01
108	catheter	Morganella morganii	Morganella	108-01
108	catheter	Enterococcus faecalis	Enterococcus	108-01
108	urine	Alcaligenes faecalis	Alcaligenes	108-01
108	urine	Enterococcus faecalis	Enterococcus	108-01
104	catheter	Serratia marcescens	Serratia	104-02
104	catheter	Providencia vermicola	Providencia	104-02
86	both	Staphylococcus epidermidis	Staphylococcus	86-05
113	both	Serratia marcescens	Serratia	113-0
113	urine	Pseudomonas aeruginosa	Pseudomonas	113-0
82	catheter	Proteus vulgaris	Proteus	82-05
82	catheter	Klebsiella pneumoniae	Klebsiella	82-05
82	catheter	Enterococcus faecalis	Enterococcus	82-05
82	catheter	Pseudomonas aeruginosa	Pseudomonas	82-05
92	both	Escherichia coli	Escherichia	92-06
92	both	Enterococcus faecalis	Enterococcus	92-06
98	both	Pseudomonas aeruginosa	Pseudomonas	98-04
98	catheter	Streptococcus salivarius	Streptococcus	98-04
98	both	Candida tropicalis	Candida	98-04
81	catheter	Providencia rettgeri	Providencia	81-02
81	catheter	Morganella morganii	Morganella	81-02
81	both	Enterococcus avium	Enterococcus	81-02
81	catheter	Aerococcus urinae	Aerococcus	81-02
81	urine	Proteus mirabilis	Proteus	81-02
111	both	Staphylococcus aureus	Staphylococcus	111-01
97	both	Serratia marcescens	Serratia	97-03
99	both	Klebsiella pneumoniae	Klebsiella	99-03
99	catheter	Escherichia coli	Escherichia	99-03
99	both	Proteus vulgaris	Proteus	99-03
99	catheter	Lactococcus lactis	Lactococcus	99-03
99	urine	Bacillus megaterium	Bacillus	99-03
99	urine	Providencia vermicola	Providencia	99-03
99	urine	Morganella morganii	Morganella	99-03
99	urine	Kerstersia gyiorum	Kerstersia	99-03
100	catheter	Escherichia coli	Escherichia	100-02
114	both	Staphylococcus epidermidis	Staphylococcus	114-0
108	both	Proteus mirabilis	Proteus	108-02
108	both	Enterococcus faecalis	Enterococcus	108-02
108	urine	Alcaligenes faecalis	Alcaligenes	108-02
101	catheter	Enterobacter sp.	Enterobacter	101-04
101	both	Pseudomonas aeruginosa	Pseudomonas	101-04
101	both	Enterococcus faecalis	Enterococcus	101-04
101	urine	Enterobacter hormaechei	Enterobacter	101-04
105	both	Proteus mirabilis	Proteus	105-02
105	both	Serratia marcescens	Serratia	105-02
105	both	Enterococcus faecalis	Enterococcus	105-02
88	catheter	Enterobacter cloacae	Enterobacter	88-04
88	catheter	Enterobacter sp.	Enterobacter	88-04
115	both	Proteus mirabilis	Proteus	115-0
115	catheter	Enterococcus faecalis	Enterococcus	115-0
81	both	Proteus mirabilis	Proteus	81-03
81	both	Morganella morganii	Morganella	81-03
81	urine	Providencia rettgeri	Providencia	81-03
116	both	Pseudomonas aeruginosa	Pseudomonas	116-0
116	both	Enterococcus faecalis	Enterococcus	116-0
85	both	Klebsiella pneumoniae	Klebsiella	85-04
85	both	Enterococcus faecalis	Enterococcus	85-04
85	urine	Acinetobacter baumannii	Acinetobacter	85-04
86	both	Staphylococcus epidermidis	Staphylococcus	86-06
98	both	Escherichia coli	Escherichia	98-05
98	catheter	Streptococcus salivarius	Streptococcus	98-05
98	catheter	Streptococcus parasanguinis	Streptococcus	98-05
98	urine	Pseudomonas aeruginosa	Pseudomonas	98-05
98	urine	Candida tropicalis	Candida	98-05
84	both	Klebsiella pneumoniae	Klebsiella	84-03
84	both	Pseudomonas aeruginosa	Pseudomonas	84-03
115	both	Proteus mirabilis	Proteus	115-01
115	catheter	Enterococcus faecalis	Enterococcus	115-01
99	both	Klebsiella pneumoniae	Klebsiella	99-04
99	catheter	Escherichia coli	Escherichia	99-04
99	catheter	Morganella morganii	Morganella	99-04
99	both	Lactococcus lactis	Lactococcus	99-04
99	urine	Providencia vermicola	Providencia	99-04
99	urine	Alcaligenes faecalis	Alcaligenes	99-04
108	both	Proteus mirabilis	Proteus	108-03
108	catheter	Pseudomonas aeruginosa	Pseudomonas	108-03
108	both	Enterococcus faecalis	Enterococcus	108-03
108	urine	Alcaligenes faecalis	Alcaligenes	108-03
108	urine	Morganella morganii	Morganella	108-03
100	catheter	Escherichia coli	Escherichia	100-03
92	both	Escherichia coli	Escherichia	92-07
92	both	Enterococcus faecalis	Enterococcus	92-07
101	catheter	Enterobacter cloacae	Enterobacter	101-05
101	catheter	Pseudomonas aeruginosa	Pseudomonas	101-05
101	both	Enterococcus faecalis	Enterococcus	101-05
101	urine	Enterobacter sp.	Enterobacter	101-05
88	catheter	Enterobacter cloacae	Enterobacter	88-05
112	both	Escherichia coli	Escherichia	112-01
112	both	Klebsiella pneumoniae	Klebsiella	112-01
112	both	Enterococcus faecalis	Enterococcus	112-01
112	catheter	Streptococcus anginosus	Streptococcus	112-01
112	urine	Pseudomonas aeruginosa	Pseudomonas	112-01
104	both	Serratia marcescens	Serratia	104-03
104	catheter	Providencia vermicola	Providencia	104-03
104	catheter	Pseudomonas aeruginosa	Pseudomonas	104-03
104	catheter	Enterococcus faecalis	Enterococcus	104-03
104	urine	Klebsiella oxytoca	Klebsiella	104-03
86	both	Staphylococcus aureus	Staphylococcus	86-07
98	both	Escherichia coli	Escherichia	98-06
98	catheter	Staphylococcus epidermidis	Staphylococcus	98-06
98	urine	Pseudomonas aeruginosa	Pseudomonas	98-06
98	urine	Candida tropicalis	Candida	98-06
84	both	Klebsiella pneumoniae	Klebsiella	84-04
84	urine	Pseudomonas aeruginosa	Pseudomonas	84-04
115	both	Proteus mirabilis	Proteus	115-02
115	both	Enterococcus faecalis	Enterococcus	115-02
82	catheter	Proteus vulgaris	Proteus	82-06
82	catheter	Enterococcus faecalis	Enterococcus	82-06
114	both	Enterobacter cloacae	Enterobacter	114-01
114	both	Staphylococcus epidermidis	Staphylococcus	114-01
99	both	Klebsiella pneumoniae	Klebsiella	99-05
99	both	Escherichia coli	Escherichia	99-05
99	catheter	Proteus terrae	Proteus	99-05
99	urine	Kerstersia gyiorum	Kerstersia	99-05
99	urine	Proteus vulgaris	Proteus	99-05
88	catheter	Klebsiella pneumoniae	Klebsiella	88-06
85	both	Klebsiella pneumoniae	Klebsiella	85-05
85	both	Enterococcus faecalis	Enterococcus	85-05
85	urine	Acinetobacter baumannii	Acinetobacter	85-05
85	urine	Stenotrophomonas maltophilia	Stenotrophomonas	85-05
101	catheter	Enterobacter cloacae	Enterobacter	101-06
101	catheter	Pseudomonas aeruginosa	Pseudomonas	101-06
101	both	Enterococcus faecalis	Enterococcus	101-06
101	urine	Enterobacter sp.	Enterobacter	101-06
92	both	Escherichia coli	Escherichia	92-08
92	both	Enterococcus faecalis	Enterococcus	92-08
86	catheter	Staphylococcus aureus	Staphylococcus	86-08
105	both	Corynebacterium striatum	Corynebacterium	105-03
105	catheter	Staphylococcus aureus	Staphylococcus	105-03
105	urine	Enterococcus faecalis	Enterococcus	105-03
104	catheter	Serratia marcescens	Serratia	104-04
104	catheter	Klebsiella oxytoca	Klebsiella	104-04
104	catheter	Enterococcus faecalis	Enterococcus	104-04
116	both	Enterobacter kobei	Enterobacter	116-01
116	both	Enterococcus faecalis	Enterococcus	116-01
116	urine	Pseudomonas aeruginosa	Pseudomonas	116-01
84	both	Klebsiella pneumoniae	Klebsiella	84-05
84	both	Pseudomonas aeruginosa	Pseudomonas	84-05
99	both	Klebsiella pneumoniae	Klebsiella	99-06
99	both	Escherichia coli	Escherichia	99-06
99	catheter	Morganella morganii	Morganella	99-06
99	catheter	Lactococcus lactis	Lactococcus	99-06
99	urine	Pseudomonas aeruginosa	Pseudomonas	99-06
99	urine	Kerstersia gyiorum	Kerstersia	99-06
100	catheter (not catheter tip)	Enterococcus faecalis	Enterococcus	100-04
115	both	Proteus mirabilis	Proteus	115-03
115	urine	Enterococcus faecalis	Enterococcus	115-03
108	catheter	Proteus mirabilis	Proteus	108-04
108	catheter	Mixta calida	Mixta	108-04
108	both	Morganella morganii	Morganella	108-04
108	both	Pseudomonas aeruginosa	Pseudomonas	108-04
108	urine	Klebsiella pneumoniae	Klebsiella	108-04
114	both	Enterobacter ludwigii	Enterobacter	114-02
114	both	Enterobacter cloacae	Enterobacter	114-02
114	both	Staphylococcus epidermidis	Staphylococcus	114-02
97	both	Serratia marcescens	Serratia	97-04
97	catheter	Morganella morganii	Morganella	97-04
97	catheter	Corynebacterium striatum	Corynebacterium	97-04
97	both	Proteus mirabilis	Proteus	97-04
85	urine	Acinetobacter baumannii	Acinetobacter	85-06
85	urine	Klebsiella pneumoniae	Klebsiella	85-06
101	both	Enterobacter sp.	Enterobacter	101-07
101	catheter	Enterobacter cloacae	Enterobacter	101-07
101	both	Enterococcus faecalis	Enterococcus	101-07
101	urine	Serratia marcescens	Serratia	101-07
116	catheter	Acinetobacter baumannii	Acinetobacter	116-02
116	both	Enterococcus faecalis	Enterococcus	116-02
116	urine	Enterobacter kobei	Enterobacter	116-02
116	urine	Myroides odoratimimus	Myroides	116-02
116	urine	Pseudomonas aeruginosa	Pseudomonas	116-02
92	catheter	Escherichia coli	Escherichia	92-09
92	both	Enterococcus faecalis	Enterococcus	92-09
92	urine	Enterobacter sp.	Enterobacter	92-09
92	urine	Klebsiella pneumoniae	Klebsiella	92-09
105	catheter	Myroides odoratimimus	Myroides	105-04
105	catheter	Corynebacterium striatum	Corynebacterium	105-04
105	urine	Enterobacter asburiae	Enterobacter	105-04
100	catheter	Klebsiella pneumoniae	Klebsiella	100-05
117	catheter	Escherichia coli	Escherichia	117-0
84	both	Klebsiella pneumoniae	Klebsiella	84-06
84	both	Citrobacter freundii	Citrobacter	84-06
84	both	Enterococcus faecalis	Enterococcus	84-06
84	both	Pseudomonas aeruginosa	Pseudomonas	84-06
82	catheter	Proteus penneri	Proteus	82-07
82	catheter	Klebsiella pneumoniae	Klebsiella	82-07
82	catheter	Enterococcus faecalis	Enterococcus	82-07
104	catheter	Serratia marcescens	Serratia	104-05
104	both	Pseudomonas aeruginosa	Pseudomonas	104-05
104	urine	Candida albicans	Candida	104-05
97	catheter	Corynebacterium striatum	Corynebacterium	97-05
97	urine	Serratia marcescens	Serratia	97-05
97	urine	Pseudomonas fulva	Pseudomonas	97-05
116	catheter	Citrobacter farmeri	Citrobacter	116-03
116	catheter	Enterobacter kobei	Enterobacter	116-03
116	both	Enterococcus faecalis	Enterococcus	116-03
116	urine	Enterobacter ludwigii	Enterobacter	116-03
116	urine	Citrobacter amalonaticus	Citrobacter	116-03
116	urine	Pseudomonas aeruginosa	Pseudomonas	116-03
114	both	Enterobacter cloacae	Enterobacter	114-03
114	both	Staphylococcus epidermidis	Staphylococcus	114-03
114	urine	Enterobacter ludwigii	Enterobacter	114-03
101	both	Enterobacter sp.	Enterobacter	101-08
101	catheter	Enterococcus faecalis	Enterococcus	101-08
101	urine	Enterobacter cloacae	Enterobacter	101-08
85	both	Klebsiella pneumoniae	Klebsiella	85-07
85	catheter	Enterococcus faecalis	Enterococcus	85-07
85	urine	Enterobacter cloacae	Enterobacter	85-07
85	urine	Stenotrophomonas maltophilia	Stenotrophomonas	85-07
88	catheter	Enterococcus faecalis	Enterococcus	88-07
112	both	Klebsiella pneumoniae	Klebsiella	112-02
112	catheter	Citrobacter werkmanii	Citrobacter	112-02
112	both	Enterococcus faecalis	Enterococcus	112-02
92	both	Escherichia coli	Escherichia	92-10
92	catheter	Enterococcus faecalis	Enterococcus	92-10
92	urine	Klebsiella pneumoniae	Klebsiella	92-10
99	both	Klebsiella pneumoniae	Klebsiella	99-07
99	both	Escherichia coli	Escherichia	99-07
99	both	Lactococcus lactis	Lactococcus	99-07
99	urine	Proteus mirabilis	Proteus	99-07
86	catheter	Escherichia coli	Escherichia	86-09
86	both	Staphylococcus epidermidis	Staphylococcus	86-09
82	catheter	Proteus vulgaris	Proteus	82-08
82	catheter	Klebsiella pneumoniae	Klebsiella	82-08
117	both	Escherichia coli	Escherichia	117-01
117	both	Candida albicans	Candida	117-01
116	catheter	Enterobacter ludwigii	Enterobacter	116-04
116	both	Enterococcus faecalis	Enterococcus	116-04
116	urine	Enterobacter sp.	Enterobacter	116-04
116	urine	Citrobacter farmeri	Citrobacter	116-04
116	urine	Pseudomonas aeruginosa	Pseudomonas	116-04
108	both	Proteus mirabilis	Proteus	108-05
108	both	Enterococcus faecalis	Enterococcus	108-05
108	urine	Alcaligenes faecalis	Alcaligenes	108-05
108	urine	Pseudomonas aeruginosa	Pseudomonas	108-05
115	both	Proteus mirabilis	Proteus	115-04
115	urine	Escherichia coli	Escherichia	115-04
99	both	Klebsiella pneumoniae	Klebsiella	99-08
99	both	Escherichia coli	Escherichia	99-08
99	both	Proteus vulgaris	Proteus	99-08
99	urine	Kerstersia gyiorum	Kerstersia	99-08
101	catheter	Enterobacter asburiae	Enterobacter	101-09
101	catheter	Enterococcus faecalis	Enterococcus	101-09
101	urine	Enterobacter hormaechei	Enterobacter	101-09
101	urine	Enterobacter sp.	Enterobacter	101-09
85	both	Klebsiella pneumoniae	Klebsiella	85-08
85	urine	Enterococcus faecalis	Enterococcus	85-08
82	catheter	Proteus vulgaris	Proteus	82-09
82	catheter	Klebsiella pneumoniae	Klebsiella	82-09
84	both	Escherichia coli	Escherichia	84-07
84	catheter	Klebsiella oxytoca	Klebsiella	84-07
84	both	Enterococcus faecalis	Enterococcus	84-07
84	urine	Klebsiella pneumoniae	Klebsiella	84-07
101	catheter	Enterobacter hormaechei	Enterobacter	101-10
101	both	Enterococcus faecalis	Enterococcus	101-10
101	urine	Pseudomonas aeruginosa	Pseudomonas	101-10
114	both	Enterobacter ludwigii	Enterobacter	114-04
114	catheter	Staphylococcus epidermidis	Staphylococcus	114-04
114	urine	Enterobacter cloacae	Enterobacter	114-04
92	catheter	Escherichia coli	Escherichia	92-11
92	both	Enterococcus faecalis	Enterococcus	92-11
92	urine	Klebsiella pneumoniae	Klebsiella	92-11
85	both	Klebsiella pneumoniae	Klebsiella	85-09
85	both	Enterococcus faecalis	Enterococcus	85-09
116	catheter	Enterobacter ludwigii	Enterobacter	116-05
116	both	Enterococcus faecalis	Enterococcus	116-05
116	urine	Enterobacter kobei	Enterobacter	116-05
116	urine	Pseudomonas aeruginosa	Pseudomonas	116-05
82	catheter	Proteus vulgaris	Proteus	82-10
82	catheter	Klebsiella pneumoniae	Klebsiella	82-10
82	catheter	Pseudomonas aeruginosa	Pseudomonas	82-10
82	catheter	Enterococcus faecalis	Enterococcus	82-10
88	catheter	Staphylococcus epidermidis	Staphylococcus	88-08
86	catheter	Staphylococcus aureus	Staphylococcus	86-10
86	catheter	Bacillus circulans	Bacillus	86-10
84	both	Escherichia coli	Escherichia	84-08
84	catheter	Klebsiella oxytoca	Klebsiella	84-08
84	catheter	Enterococcus faecalis	Enterococcus	84-08
84	urine	Citrobacter freundii	Citrobacter	84-08
115	both	Proteus mirabilis	Proteus	115-05
115	catheter	Enterobacter cloacae	Enterobacter	115-05
115	urine	Serratia marcescens	Serratia	115-05
115	urine	Escherichia coli	Escherichia	115-05
115	urine	Streptococcus anginosus	Streptococcus	115-05
97	both	Enterobacter hormaechei	Enterobacter	97-06
97	catheter	Corynebacterium striatum	Corynebacterium	97-06
114	catheter	Enterobacter cloacae	Enterobacter	114-05
114	both	Enterobacter ludwigii	Enterobacter	114-05
114	catheter	Staphylococcus epidermidis	Staphylococcus	114-05
85	both	Klebsiella pneumoniae	Klebsiella	85-10
85	both	Enterococcus faecalis	Enterococcus	85-10
85	urine	Proteus mirabilis	Proteus	85-10
85	urine	Pseudomonas aeruginosa	Pseudomonas	85-10
99	both	Proteus mirabilis	Proteus	99-09
99	catheter	Enterococcus faecalis	Enterococcus	99-09
99	urine	Kerstersia gyiorum	Kerstersia	99-09
88	catheter	Staphylococcus epidermidis	Staphylococcus	88-09
112	both	Escherichia coli	Escherichia	112-03
112	catheter	Enterococcus faecalis	Enterococcus	112-03
112	both	Klebsiella pneumoniae	Klebsiella	112-03
101	both	Enterobacter sp.	Enterobacter	101-11
101	catheter	Enterobacter cloacae	Enterobacter	101-11
101	catheter	Enterococcus faecalis	Enterococcus	101-11
82	catheter	Proteus vulgaris	Proteus	82-11
82	both	Klebsiella pneumoniae	Klebsiella	82-11
82	catheter	Staphylococcus hominis	Staphylococcus	82-11
82	urine	Proteus vulgaris	Proteus	82-11
82	urine	Enterococcus faecalis	Enterococcus	82-11
99	both	Proteus mirabilis	Proteus	99-10
99	urine	Providencia stuartii	Providencia	99-10
99	urine	Providencia vermicola	Providencia	99-10
99	urine	Enterococcus faecalis	Enterococcus	99-10
84	both	Escherichia coli	Escherichia	84-09
84	both	Pseudomonas aeruginosa	Pseudomonas	84-09
84	both	Enterococcus faecalis	Enterococcus	84-09
84	urine	Klebsiella pneumoniae	Klebsiella	84-09
114	both	Staphylococcus epidermidis	Staphylococcus	114-06
85	both	Proteus mirabilis	Proteus	85-11
85	both	Enterococcus faecalis	Enterococcus	85-11
117	both	Escherichia coli	Escherichia	117-02
117	both	Enterococcus faecalis	Enterococcus	117-02
117	urine	Stenotrophomonas maltophilia	Stenotrophomonas	117-02
88	catheter	Staphylococcus epidermidis	Staphylococcus	88-10
114	both	Staphylococcus epidermidis	Staphylococcus	114-07
84	both	Escherichia coli	Escherichia	84-10
84	both	Enterococcus faecalis	Enterococcus	84-10
84	urine	Pseudomonas aeruginosa	Pseudomonas	84-10
117	both	Escherichia coli	Escherichia	117-03
117	both	Enterococcus faecalis	Enterococcus	117-03
117	urine	Pseudomonas aeruginosa	Pseudomonas	117-03
99	both	Proteus mirabilis	Proteus	99-11
99	both	Providencia stuartii	Providencia	99-11
99	urine	Enterococcus faecalis	Enterococcus	99-11
88	catheter	Staphylococcus epidermidis	Staphylococcus	88-11
105	both	Proteus mirabilis	Proteus	105-05
105	catheter	Serratia marcescens	Serratia	105-05
105	both	Providencia rettgeri	Providencia	105-05
114	both	Staphylococcus epidermidis	Staphylococcus	114-08
117	both	Escherichia coli	Escherichia	117-04
117	both	Enterococcus faecalis	Enterococcus	117-04
100	both	Klebsiella pneumoniae	Klebsiella	100-06
100	both	Enterococcus faecalis	Enterococcus	100-06
117	both	Escherichia coli	Escherichia	117-05
117	both	Enterococcus faecalis	Enterococcus	117-05
117	urine	Stenotrophomonas maltophilia	Stenotrophomonas	117-05
114	both	Staphylococcus epidermidis	Staphylococcus	114-09
114	urine	Staphylococcus aureus	Staphylococcus	114-09
84	both	Escherichia coli	Escherichia	84-11
84	both	Enterococcus faecalis	Enterococcus	84-11
84	urine	Pseudomonas aeruginosa	Pseudomonas	84-11
97	catheter	Proteus mirabilis	Proteus	97-07
97	both	Escherichia coli	Escherichia	97-07
109	both	Enterococcus faecalis	Enterococcus	109-01
109	urine	Achromobacter xylosoxidans	Achromobacter	109-01
109	urine	Staphylococcus haemolyticus	Staphylococcus	109-01
81	catheter	Enterococcus faecalis	Enterococcus	81-04
81	catheter	Morganella morganii	Morganella	81-04
81	both	Providencia rettgeri	Providencia	81-04
81	urine	Proteus mirabilis	Proteus	81-04
118	catheter	Enterococcus avium	Enterococcus	118-0
118	urine	Proteus mirabilis	Proteus	118-0
81	catheter	Morganella morganii	Morganella	81-05
81	urine	Alcaligenes faecalis	Alcaligenes	81-05
81	urine	Enterococcus faecalis	Enterococcus	81-05
118	both	Enterococcus faecalis	Enterococcus	118-01
100	catheter	Klebsiella pneumoniae	Klebsiella	100-07
100	catheter	Enterococcus faecalis	Enterococcus	100-07
97	catheter	Proteus mirabilis	Proteus	97-08
97	both	Escherichia coli	Escherichia	97-08
97	both	Providencia stuartii	Providencia	97-08
97	urine	Proteus mirabilis	Proteus	97-08
118	both	Enterococcus faecalis	Enterococcus	118-02
118	both	Staphylococcus epidermidis	Staphylococcus	118-02
100	catheter	Klebsiella pneumoniae	Klebsiella	100-08
100	catheter	Enterococcus faecalis	Enterococcus	100-08
105	both	Proteus mirabilis	Proteus	105-06
100	catheter	Klebsiella pneumoniae	Klebsiella	100-09
100	catheter	Enterococcus faecalis	Enterococcus	100-09
97	both	Proteus mirabilis	Proteus	97-09
97	urine	Providencia stuartii	Providencia	97-09
118	both	Enterococcus faecalis	Enterococcus	118-03
119	catheter	Proteus mirabilis	Proteus	119-0
119	both	Staphylococcus aureus	Staphylococcus	119-0
119	catheter	Enterococcus faecalis	Enterococcus	119-0
120	both	Proteus mirabilis	Proteus	120-0
120	catheter	Enterococcus faecalis	Enterococcus	120-0
121	both	Klebsiella pneumoniae	Klebsiella	121-0
100	catheter	Klebsiella pneumoniae	Klebsiella	100-10
100	catheter	Enterococcus faecalis	Enterococcus	100-10
122	catheter	Staphylococcus epidermidis	Staphylococcus	122-0
122	catheter	Streptococcus oralis	Streptococcus	122-0
97	both	Proteus mirabilis	Proteus	97-10
97	catheter	Escherichia coli	Escherichia	97-10
97	catheter	Providencia stuartii	Providencia	97-10
123	both	Escherichia coli	Escherichia	123-0
121	both	Klebsiella pneumoniae	Klebsiella	121-01
121	catheter	Corynebacterium simulans	Corynebacterium	121-01
122	both	Staphylococcus epidermidis	Staphylococcus	122-01
119	catheter	Proteus mirabilis	Proteus	119-02
119	catheter	Staphylococcus haemolyticus	Staphylococcus	119-02
124	both	Staphylococcus epidermidis	Staphylococcus	124-0
97	both	Proteus mirabilis	Proteus	97-11
97	both	Providencia stuartii	Providencia	97-11
97	urine	Escherichia coli	Escherichia	97-11
125	both	Escherichia coli	Escherichia	125-0
125	both	Enterococcus faecalis	Enterococcus	125-0
123	both	Escherichia coli	Escherichia	123-01
119	both	Staphylococcus epidermidis	Staphylococcus	119-03
119	urine	Proteus mirabilis	Proteus	119-03
121	catheter	Klebsiella pneumoniae	Klebsiella	121-02
122	catheter	Enterococcus faecalis	Enterococcus	122-02
124	catheter	Staphylococcus epidermidis	Staphylococcus	124-01
124	both	Candida glabrata	Candida	124-01
100	catheter	Klebsiella pneumoniae	Klebsiella	100-11
100	catheter	Enterococcus faecalis	Enterococcus	100-11
127	both	Proteus mirabilis	Proteus	127-0
127	catheter	Escherichia coli	Escherichia	127-0
127	catheter	Staphylococcus sp.	Staphylococcus	127-0
127	urine	Enterococcus faecalis	Enterococcus	127-0
123	both	Escherichia coli	Escherichia	123-02
123	urine	Candida albicans	Candida	123-02
125	both	Escherichia coli	Escherichia	125-01
125	both	Enterococcus faecalis	Enterococcus	125-01
119	catheter	Staphylococcus haemolyticus	Staphylococcus	119-04
121	catheter	Klebsiella pneumoniae	Klebsiella	121-03
127	both	Proteus mirabilis	Proteus	127-01
127	both	Enterococcus faecalis	Enterococcus	127-01
128	both	Citrobacter freundii	Citrobacter	128-0
128	both	Staphylococcus epidermidis	Staphylococcus	128-0
124	both	Candida glabrata	Candida	124-02
122	catheter	Staphylococcus epidermidis	Staphylococcus	122-03
122	catheter	Enterococcus faecalis	Enterococcus	122-03
129	both	Pseudomonas aeruginosa	Pseudomonas	129-0
129	both	Enterobacter hormaechei	Enterobacter	129-0
129	catheter	Staphylococcus aureus	Staphylococcus	129-0
129	catheter	Aerococcus sanguinicola	Aerococcus	129-0
129	both	Aerococcus urinae	Aerococcus	129-0
125	both	Escherichia coli	Escherichia	125-02
125	both	Enterococcus faecalis	Enterococcus	125-02
125	catheter	Proteus mirabilis	Proteus	125-02
120	both	Proteus mirabilis	Proteus	120-01
120	both	Enterococcus faecalis	Enterococcus	120-01
119	catheter	Staphylococcus epidermidis	Staphylococcus	119-05
130	catheter	Acinetobacter baumannii	Acinetobacter	130-0
130	catheter	Enterococcus faecalis	Enterococcus	130-0
123	both	Escherichia coli	Escherichia	123-03
123	both	Staphylococcus epidermidis	Staphylococcus	123-03
123	urine	Candida albicans	Candida	123-03
121	catheter	Klebsiella pneumoniae	Klebsiella	121-04
124	both	Staphylococcus haemolyticus	Staphylococcus	124-03
124	catheter	Candida glabrata	Candida	124-03
124	urine	Pseudomonas fulva	Pseudomonas	124-03
122	catheter	Citrobacter freundii	Citrobacter	122-04
122	catheter	Enterococcus faecalis	Enterococcus	122-04
119	catheter	Candida albicans	Candida	119-06
119	catheter	Staphylococcus aureus	Staphylococcus	119-06
131	both	Klebsiella pneumoniae	Klebsiella	131-0
131	both	Enterococcus faecalis	Enterococcus	131-0
129	catheter	Enterobacter sp.	Enterobacter	129-01
129	catheter	Staphylococcus aureus	Staphylococcus	129-01
129	urine	Klebsiella sp.	Klebsiella	129-01
129	urine	Aerococcus urinae	Aerococcus	129-01
129	urine	Pseudomonas aeruginosa	Pseudomonas	129-01
125	catheter	Enterococcus faecalis	Enterococcus	125-03
125	both	Escherichia coli	Escherichia	125-03
125	catheter	Streptococcus anginosus	Streptococcus	125-03
125	urine	Enterococcus faecalis	Enterococcus	125-03
120	catheter	Staphylococcus haemolyticus	Staphylococcus	120-02
120	both	Enterococcus faecalis	Enterococcus	120-02
123	catheter	Escherichia coli	Escherichia	123-04
123	both	Candida albicans	Candida	123-04
132	both	Escherichia coli	Escherichia	132-0
132	catheter	Enterococcus faecalis	Enterococcus	132-0
132	urine	Pseudomonas aeruginosa	Pseudomonas	132-0
126	both	Staphylococcus hominis	Staphylococcus	126-01
130	catheter	Acinetobacter baumannii	Acinetobacter	130-01
130	catheter	Enterococcus faecalis	Enterococcus	130-01
119	both	Staphylococcus aureus	Staphylococcus	119-07
133	both	Providencia stuartii	Providencia	133-0
133	cath	Raoultella planticola	Raoultella	133-0
133	both	Enterococcus faecalis	Enterococcus	133-0
133	urine	Raoultella ornithinolytica	Raoultella	133-0
133	urine	Pseudomonas aeruginosa	Pseudomonas	133-0
121	both	Klebsiella pneumoniae	Klebsiella	121-05
121	urine	Corynebacterium striatum	Corynebacterium	121-05
121	urine	Pseudomonas sp.	Pseudomonas	121-05
124	both	Pseudomonas aeruginosa	Pseudomonas	124-04
129	both	Klebsiella pneumoniae	Klebsiella	129-02
129	catheter	Staphylococcus aureus	Staphylococcus	129-02
129	catheter	Aerococcus urinae	Aerococcus	129-02
129	both	Pseudomonas aeruginosa	Pseudomonas	129-02
122	catheter	Klebsiella oxytoca	Klebsiella	122-05
122	catheter	Citrobacter freundii	Citrobacter	122-05
122	catheter	Enterococcus faecalis	Enterococcus	122-05
123	catheter	Staphylococcus haemolyticus	Staphylococcus	123-05
123	both	Escherichia coli	Escherichia	123-05
128	both	Escherichia coli	Escherichia	128-01
128	both	Enterococcus faecalis	Enterococcus	128-01
120	both	Proteus mirabilis	Proteus	120-03
134	catheter	Enterococcus faecalis	Enterococcus	134-0
134	catheter	Escherichia coli	Escherichia	134-0
134	catheter	Klebsiella pneumoniae	Klebsiella	134-0
132	both	Escherichia coli	Escherichia	132-01
132	catheter	Enterococcus faecalis	Enterococcus	132-01
132	both	Pseudomonas aeruginosa	Pseudomonas	132-01
132	urine	Stenotrophomonas maltophilia	Stenotrophomonas	132-01
126	catheter	Staphylococcus capitis	Staphylococcus	126-02
133	catheter	Providencia stuartii	Providencia	133-01
133	catheter	Escherichia coli	Escherichia	133-01
133	both	Enterococcus faecalis	Enterococcus	133-01
133	urine	Serratia marcescens	Serratia	133-01
133	urine	Raoultella planticola	Raoultella	133-01
133	urine	Pseudomonas aeruginosa	Pseudomonas	133-01
119	both	Streptococcus anginosus	Streptococcus	119-08
119	both	Staphylococcus aureus	Staphylococcus	119-08
119	catheter	Enterococcus faecalis	Enterococcus	119-08
124	catheter	Pseudomonas aeruginosa	Pseudomonas	124-05
127	both	Proteus mirabilis	Proteus	127-02
127	both	Providencia rettgeri	Providencia	127-02
121	catheter	Klebsiella pneumoniae	Klebsiella	121-06
122	catheter	Klebsiella oxytoca	Klebsiella	122-06
122	catheter	Citrobacter freundii	Citrobacter	122-06
122	catheter	Enterococcus faecalis	Enterococcus	122-06
129	catheter	Klebsiella pneumoniae	Klebsiella	129-03
129	both	Pseudomonas aeruginosa	Pseudomonas	129-03
129	urine	Enterobacter hormaechei	Enterobacter	129-03
129	urine	Aerococcus urinae	Aerococcus	129-03
123	both	Klebsiella pneumoniae	Klebsiella	123-06
123	catheter	Candida albicans	Candida	123-06
133	both	Escherichia coli	Escherichia	133-02
133	both	Serratia marcescens	Serratia	133-02
133	both	Enterococcus faecalis	Enterococcus	133-02
120	both	Proteus mirabilis	Proteus	120-04
120	both	Enterobacter hormaechei	Enterobacter	120-04
120	both	Enterococcus faecalis	Enterococcus	120-04
120	urine	Aerococcus urinae	Aerococcus	120-04
134	catheter	Klebsiella pneumoniae	Klebsiella	134-01
134	catheter	Escherichia coli	Escherichia	134-01
132	both	Escherichia coli	Escherichia	132-02
132	catheter	Enterococcus faecalis	Enterococcus	132-02
132	urine	Pseudomonas aeruginosa	Pseudomonas	132-02
135	catheter	Raoultella terrigena	Raoultella	135-0
135	both	Pseudomonas aeruginosa	Pseudomonas	135-0
135	urine	Citrobacter freundii	Citrobacter	135-0
127	both	Proteus mirabilis	Proteus	127-03
127	catheter	Priestia koreensis	Priestia	127-03
127	urine	Providencia rettgeri	Providencia	127-03
127	urine	Pseudomonas aeruginosa	Pseudomonas	127-03
127	urine	Enterococcus faecalis	Enterococcus	127-03
130	catheter	Providencia vermicola	Providencia	130-02
130	catheter	Enterococcus faecalis	Enterococcus	130-02
126	both	Staphylococcus epidermidis	Staphylococcus	126-03
126	catheter	Corynebacterium jeikeium	Corynebacterium	126-03
125	catheter	Proteus mirabilis	Proteus	125-04
125	catheter	Escherichia coli	Escherichia	125-04
125	catheter	Candida albicans	Candida	125-04
121	catheter	Klebsiella pneumoniae	Klebsiella	121-07
133	catheter	Escherichia coli	Escherichia	133-03
133	both	Serratia marcescens	Serratia	133-03
133	both	Enterococcus faecalis	Enterococcus	133-03
124	both	Pseudomonas aeruginosa	Pseudomonas	124-06
122	catheter	Escherichia coli	Escherichia	122-07
122	catheter	Klebsiella oxytoca	Klebsiella	122-07
122	catheter	Enterococcus faecalis	Enterococcus	122-07
129	both	Enterobacter hormaechei	Enterobacter	129-04
129	urine	Pseudomonas aeruginosa	Pseudomonas	129-04
129	urine	Aerococcus urinae	Aerococcus	129-04
123	catheter	Escherichia coli	Escherichia	123-07
123	urine	Klebsiella pneumoniae	Klebsiella	123-07
135	catheter	Escherichia coli	Escherichia	135-01
135	urine	Citrobacter freundii	Citrobacter	135-01
135	urine	Pseudomonas aeruginosa	Pseudomonas	135-01
119	both	Staphylococcus aureus	Staphylococcus	119-09
133	catheter	Providencia stuartii	Providencia	133-04
133	catheter	Raoultella planticola	Raoultella	133-04
133	both	Enterococcus faecalis	Enterococcus	133-04
133	urine	Serratia marcescens	Serratia	133-04
126	both	Staphylococcus epidermidis	Staphylococcus	126-04
126	urine	Corynebacterium jeikeium	Corynebacterium	126-04
130	catheter	Providencia rettgeri	Providencia	130-03
130	catheter	Enterococcus faecalis	Enterococcus	130-03
121	both	Klebsiella pneumoniae	Klebsiella	121-08
129	both	Enterobacter bugandensis	Enterobacter	129-05
129	urine	Pseudomonas aeruginosa	Pseudomonas	129-05
129	urine	Aerococcus urinae	Aerococcus	129-05
135	catheter	Escherichia coli	Escherichia	135-02
135	urine	Citrobacter freundii	Citrobacter	135-02
132	both	Escherichia coli	Escherichia	132-03
132	both	Enterococcus faecalis	Enterococcus	132-03
132	urine	Pseudomonas aeruginosa	Pseudomonas	132-03
122	catheter	Klebsiella oxytoca	Klebsiella	122-08
122	catheter	Citrobacter freundii	Citrobacter	122-08
122	catheter	Enterococcus faecalis	Enterococcus	122-08
124	both	Serratia marcescens	Serratia	124-07
124	both	Pseudomonas aeruginosa	Pseudomonas	124-07
133	catheter	Escherichia coli	Escherichia	133-05
133	both	Enterococcus faecalis	Enterococcus	133-05
133	catheter	Staphylococcus epidermidis	Staphylococcus	133-05
133	urine	Serratia marcescens	Serratia	133-05
123	both	Klebsiella pneumoniae	Klebsiella	123-08
119	catheter	Proteus mirabilis	Proteus	119-10
119	both	Staphylococcus aureus	Staphylococcus	119-10
119	urine	Streptococcus anginosus	Streptococcus	119-10
124	both	Serratia marcescens	Serratia	124-08
124	both	Pseudomonas aeruginosa	Pseudomonas	124-08
127	both	Proteus mirabilis	Proteus	127-04
127	both	Escherichia coli	Escherichia	127-04
127	both	Enterococcus faecalis	Enterococcus	127-04
127	urine	Pseudomonas aeruginosa	Pseudomonas	127-04
129	catheter	Enterobacter sp.	Enterobacter	129-06
129	catheter	Pseudomonas aeruginosa	Pseudomonas	129-06
129	catheter	Staphylococcus haemolyticus	Staphylococcus	129-06
129	catheter	Aerococcus urinae	Aerococcus	129-06
133	both	Enterococcus faecalis	Enterococcus	133-06
133	urine	Serratia marcescens	Serratia	133-06
126	both	Staphylococcus epidermidis	Staphylococcus	126-05
126	urine	Corynebacterium jeikeium	Corynebacterium	126-05
132	both	Escherichia coli	Escherichia	132-04
132	catheter	Enterococcus faecalis	Enterococcus	132-04
132	urine	Pseudomonas aeruginosa	Pseudomonas	132-04
122	catheter	Klebsiella oxytoca	Klebsiella	122-09
122	catheter	Citrobacter freundii	Citrobacter	122-09
122	catheter	Enterococcus faecalis	Enterococcus	122-09
123	both	Klebsiella pneumoniae	Klebsiella	123-09
123	both	Streptococcus agalactiae	Streptococcus	123-09
124	both	Serratia marcescens	Serratia	124-09
124	both	Pseudomonas aeruginosa	Pseudomonas	124-09
119	catheter	Staphylococcus aureus	Staphylococcus	119-11
119	catheter	Streptococcus constellatus	Streptococcus	119-11
135	catheter	Serratia marcescens	Serratia	135-03
135	both	Citrobacter freundii	Citrobacter	135-03
135	urine	Pseudomonas aeruginosa	Pseudomonas	135-03
133	both	Staphylococcus epidermidis	Staphylococcus	133-07
121	both	Staphylococcus pasteuri	Staphylococcus	121-09
127	both	Proteus mirabilis	Proteus	127-05
127	urine	Escherichia coli	Escherichia	127-05
127	urine	Providencia rettgeri	Providencia	127-05
134	catheter	Klebsiella variicola	Klebsiella	134-02
134	catheter	Escherichia coli	Escherichia	134-02
134	catheter	Enterococcus faecalis	Enterococcus	134-02
129	both	Enterobacter sp.	Enterobacter	129-07
129	both	Pseudomonas aeruginosa	Pseudomonas	129-07
126	both	Staphylococcus epidermidis	Staphylococcus	126-06
126	urine	Corynebacterium jeikeium	Corynebacterium	126-06
132	both	Escherichia coli	Escherichia	132-05
132	catheter	Enterococcus faecalis	Enterococcus	132-05
132	urine	Proteus mirabilis	Proteus	132-05
132	urine	Pseudomonas aeruginosa	Pseudomonas	132-05
135	both	Citrobacter freundii	Citrobacter	135-04
135	catheter	Enterococcus faecalis	Enterococcus	135-04
135	urine	Pseudomonas aeruginosa	Pseudomonas	135-04
124	catheter	Serratia marcescens	Serratia	124-10
121	catheter	Staphylococcus pasteuri	Staphylococcus	121-10
121	both	Corynebacterium sp.	Corynebacterium	121-10
121	both	Pseudomonas nitroreducens	Pseudomonas	121-10
121	urine	Staphylococcus pasteuri	Staphylococcus	121-10
134	catheter	Klebsiella pneumoniae	Klebsiella	134-03
134	catheter	Escherichia coli	Escherichia	134-03
134	catheter	Enterococcus faecalis	Enterococcus	134-03
127	catheter	Proteus mirabilis	Proteus	127-06
127	catheter	Citrobacter sp.	Citrobacter	127-06
127	catheter	Enterococcus faecalis	Enterococcus	127-06
130	catheter	Proteus sp.	Proteus	130-04
130	catheter	Morganella morganii	Morganella	130-04
130	catheter	Enterococcus faecalis	Enterococcus	130-04
129	both	Enterobacter sp.	Enterobacter	129-08
129	both	Pseudomonas aeruginosa	Pseudomonas	129-08
129	catheter	Aerococcus urinae	Aerococcus	129-08
129	urine	Lacticaseibacillus rhamnosus	Lacticaseibacillus	129-08
132	both	Escherichia coli	Escherichia	132-06
132	both	Enterococcus faecalis	Enterococcus	132-06
132	urine	Pseudomonas aeruginosa	Pseudomonas	132-06
135	both	Pseudomonas aeruginosa	Pseudomonas	135-05
130	catheter	Proteus vulgaris	Proteus	130-05
130	catheter	Morganella morganii	Morganella	130-05
130	catheter	Streptococcus agalactiae	Streptococcus	130-05
130	catheter	Globicatella sanguinis	Globicatella	130-05
125	catheter	Proteus mirabilis	Proteus	125-05
125	catheter	Providencia stuartii	Providencia	125-05
134	catheter	Klebsiella pneumoniae	Klebsiella	134-04
134	catheter	Enterococcus faecalis	Enterococcus	134-04
126	catheter	Staphylococcus epidermidis	Staphylococcus	126-07
132	catheter	Escherichia coli	Escherichia	132-07
132	catheter	Enterococcus faecalis	Enterococcus	132-07
121	both	Pseudomonas nitroreducens	Pseudomonas	121-11
121	catheter	Corynebacterium simulans	Corynebacterium	121-11
125	both	Proteus mirabilis	Proteus	125-06
125	both	Providencia stuartii	Providencia	125-06
124	catheter	Proteus mirabilis	Proteus	124-11
124	catheter	Serratia marcescens	Serratia	124-11
132	both	Escherichia coli	Escherichia	132-08
132	catheter	Enterococcus faecalis	Enterococcus	132-08
132	urine	Pseudomonas aeruginosa	Pseudomonas	132-08
123	both	Streptococcus anginosus	Streptococcus	123-10
134	catheter	Klebsiella pneumoniae	Klebsiella	134-05
134	catheter	Enterococcus faecalis	Enterococcus	134-05
130	catheter	Proteus vulgaris	Proteus	130-06
130	catheter	Morganella morganii	Morganella	130-06
130	catheter	Enterococcus faecalis	Enterococcus	130-06
126	both	Staphylococcus epidermidis	Staphylococcus	126-08
126	urine	Staphylococcus capitis	Staphylococcus	126-08
126	urine	Corynebacterium jeikeium	Corynebacterium	126-08
125	both	Proteus mirabilis	Proteus	125-07
125	both	Providencia stuartii	Providencia	125-07
125	urine	Enterococcus faecalis	Enterococcus	125-07
134	catheter	Escherichia coli	Escherichia	134-06
134	catheter	Klebsiella pneumoniae	Klebsiella	134-06
134	catheter	Enterococcus faecalis	Enterococcus	134-06
129	catheter	Enterococcus faecalis	Enterococcus	129-09
132	both	Escherichia coli	Escherichia	132-09
132	catheter	Enterococcus faecalis	Enterococcus	132-09
132	urine	Pseudomonas aeruginosa	Pseudomonas	132-09
134	catheter	Klebsiella pneumoniae	Klebsiella	134-07
134	catheter	Enterococcus faecalis	Enterococcus	134-07
127	catheter	Proteus mirabilis	Proteus	127-07
130	both	Proteus sp.	Proteus	130-07
130	catheter	Morganella morganii	Morganella	130-07
130	catheter	Enterococcus faecalis	Enterococcus	130-07
130	urine	Streptococcus agalactiae	Streptococcus	130-07
126	both	Staphylococcus epidermidis	Staphylococcus	126-09
126	urine	Corynebacterium sp.	Corynebacterium	126-09
125	both	Escherichia coli	Escherichia	125-08
125	catheter	Enterococcus faecalis	Enterococcus	125-08
135	both	Escherichia coli	Escherichia	135-06
135	urine	Candida albicans	Candida	135-06
135	urine	Citrobacter freundii	Citrobacter	135-06
134	catheter	Klebsiella pneumoniae	Klebsiella	134-08
127	both	Proteus mirabilis	Proteus	127-08
127	catheter	Enterococcus faecalis	Enterococcus	127-08
127	urine	Escherichia coli	Escherichia	127-08
127	urine	Staphylococcus epidermidis	Staphylococcus	127-08
127	urine	Pseudomonas aeruginosa	Pseudomonas	127-08
132	both	Escherichia coli	Escherichia	132-10
132	catheter	Enterococcus faecalis	Enterococcus	132-10
132	urine	Pseudomonas aeruginosa	Pseudomonas	132-10
125	catheter	Proteus mirabilis	Proteus	125-09
125	catheter	Escherichia coli	Escherichia	125-09
125	catheter	Enterococcus faecalis	Enterococcus	125-09
125	catheter	Enterococcus avium	Enterococcus	125-09
126	both	Staphylococcus epidermidis	Staphylococcus	126-10
126	catheter	Staphylococcus lugdunensis	Staphylococcus	126-10
126	urine	Corynebacterium sp.	Corynebacterium	126-10
135	catheter	Escherichia coli	Escherichia	135-07
135	urine	Candida albicans	Candida	135-07
126	both	Staphylococcus epidermidis	Staphylococcus	126-11
126	urine	Corynebacterium sp.	Corynebacterium	126-11
125	catheter	Proteus mirabilis	Proteus	125-10
125	both	Providencia stuartii	Providencia	125-10
125	both	Escherichia coli	Escherichia	125-10
125	both	Enterococcus faecalis	Enterococcus	125-10
134	catheter	Klebsiella pneumoniae	Klebsiella	134-09
134	catheter	Enterococcus faecalis	Enterococcus	134-09
132	both	Escherichia coli	Escherichia	132-11
132	both	Enterococcus faecalis	Enterococcus	132-11
132	urine	Pseudomonas aeruginosa	Pseudomonas	132-11
127	catheter	Proteus mirabilis	Proteus	127-09
125	both	Proteus mirabilis	Proteus	125-11
125	catheter	Enterococcus faecalis	Enterococcus	125-11
125	urine	Providencia stuartii	Providencia	125-11
125	urine	Escherichia coli	Escherichia	125-11
134	catheter	Escherichia coli	Escherichia	134-10
134	catheter	Klebsiella pneumoniae	Klebsiella	134-10
134	catheter	Enterococcus faecalis	Enterococcus	134-10
135	catheter	Escherichia coli	Escherichia	135-08
135	catheter	Enterococcus faecalis	Enterococcus	135-08
